# Supplementary material for: Profound Impact of Local Climatic Conditions on IgE Sensitization Profiles: Evidence from Argentine Cities
Source: Int J Mol Sci. 2025 Dec 16;26(24):12101. doi: 10.3390/ijms262412101 (PMC12733070; doi:10.3390/ijms262412101)
Supplement: Supplementary file 1 [file ijms-26-12101-s001.zip]

Archive with 6 entries (6 files):
- Figure S1.pdf
- Table S1.pdf
- Table S2.pdf
- Table S3 and 4.pdf
- Table S5.pdf
- Table S6.pdf
